# Supplementary material for: Distinct p53 phosphorylation patterns in chronic lymphocytic leukemia patients are reflected in the activation of circumjacent pathways upon DNA damage
Source: Mol Oncol. 2022 Dec 2;17(1):82–97. doi: 10.1002/1878-0261.13337 (PMC9812841; doi:10.1002/1878-0261.13337)
Supplement: Supplementary file 13 — Table S6. List of hypoxia‐related genes used in progeny analysis. [file MOL2-17-82-s005.xlsx]

## Sheet: prog_matrix_hypoxia_t_stat
Supplementary table S6. List of hypoxia-related genes used in PROGENy analysis.
	weight (Hypoxia)	t statistics_p1_vs_mut	t statistics_p2_vs_mut	t statistics_p1_vs_p2
ADM	17.8257	5.37776	3.72443	2.72643
ALDOA	7.65468	4.17778	3.78565	0.113203
ALDOC	13.1615	8.778	8.81209	1.09548
ANKRD37	8.48498	6.50968	5.83428	1.14385
ANKZF1	7.35816	0.837323	1.2129	-0.683362
BCKDK	2.64504	2.56765	2.62208	-0.369543
BHLHE40	15.2424	4.44665	4.74897	0.355422
BNIP3	19.418	6.12507	5.19016	1.92974
BNIP3L	14.1203	3.99504	2.49612	2.96293
C4orf3	7.43792	1.66901	2.40534	-1.15276
C8orf58	3.10787	0.0311539	0.911566	-0.871865
CCNG2	7.32584	1.51843	-0.111429	1.47142
CLK3	3.56401	-0.0115463	1.30972	-1.63235
CRKL	2.55473	1.08679	-0.232829	1.5236
DOLK	-3.46417	-0.130069	-1.10375	1.13429
EFNA3	4.21174	4.15083	2.23862	3.32104
EGLN1	9.59445	5.8884	4.72956	1.83832
ENO1	6.10386	7.28107	5.64263	1.5917
ENO2	14.3269	2.87512	2.40701	0.087813
ERO1A	9.6982	4.34143	3.99576	0.515308
FAM162A	8.33555	6.15625	6.65703	-0.972157
FBXO42	2.25723	-0.726067	1.15418	-2.0988
FLAD1	-3.29422	-2.12338	-0.368706	-2.15844
FUT11	11.1706	3.89242	3.21838	1.20838
GAPDH	5.04655	4.21056	4.30142	-0.522054
GBE1	9.7115	3.73	2.32631	1.21491
GPI	8.54958	5.47748	5.33106	-0.550967
GYS1	4.92286	0.402301	0.353551	0.0071948
HILPDA	16.7071	4.74867	4.28768	0.574772
INSIG2	13.5622	3.15865	1.7648	1.8976
KDM3A	10.8508	3.86608	2.49696	2.83433
KDM4B	3.65021	-0.506986	0.881192	-1.47747
KDM4C	2.25815	1.16723	1.16537	0.133109
LDHA	7.65345	8.52093	7.46427	0.836017
MAPK7	2.6319	-1.83362	-3.0264	1.21603
MPI	3.50217	2.99696	4.75014	-3.20039
MXI1	10.8609	0.33427	1.21258	-1.44022
NARF	4.09515	2.4655	2.35104	-0.0641596
NCKIPSD	2.33698	5.86098	6.18538	-1.07884
NDRG1	22.0871	4.48593	2.21625	1.92858
NGLY1	3.50461	0.733729	2.60096	-2.44705
P4HA1	11.0677	3.72863	3.0333	1.64929
PDK1	13.1204	4.58855	4.16037	0.657957
PDK3	4.39975	4.55302	3.71479	0.535887
PFKFB3	14.5472	6.35397	3.70557	2.38223
PFKL	3.54462	0.585305	0.364118	0.227771
PFKP	9.2332	5.14971	4.17822	1.64422
PGAM1	6.37827	2.57142	0.755873	2.24852
PGK1	9.99399	6.83269	4.76421	2.99682
PGM1	7.88583	5.85133	3.54132	3.03738
PKM	4.74518	4.23037	4.87011	-1.12651
PLOD1	6.61022	2.46848	2.22218	0.0256495
POP4	-2.31441	1.76426	0.298497	1.53701
PPP2R5B	3.48258	-0.0425995	-1.89376	2.15365
QRSL1	-2.2453	-3.00957	-1.0439	-2.34677
RAB20	4.25626	2.3387	2.39457	0.164637
RBPJ	3.85146	2.68687	1.41002	1.23477
RIOK3	3.7303	2.57586	1.93924	0.0627159
RLF	7.07029	2.25742	0.732575	2.20984
RNF24	3.85306	-1.09872	-2.36865	1.5632
RORA	4.50877	2.86242	4.36108	-1.04321
SAP30	2.90575	1.63034	2.02913	-0.407224
SEC61G	4.74111	3.88791	1.8827	1.72576
SLC25A36	5.32904	-0.436101	-0.831199	0.541071
SLC2A1	8.67915	4.61253	4.774	0.213032
TMX2	-3.69794	0.432981	0.583903	-0.136428
VKORC1	5.41943	6.89132	6.19995	0.704593
WDR45B	4.50436	-1.17295	-2.66135	1.79872
WDR54	5.6955	3.87745	3.41983	-0.279279
WSB1	7.02422	-0.828418	1.02892	-1.99817
YEATS2	5.35313	4.76823	5.05121	-0.490339
ZBTB25	3.41906	0.953644	3.63164	-3.90356
ZMPSTE24	-4.39234	-0.130326	-1.47476	1.90219
ZNF160	2.71392	2.31115	3.42897	-2.42452
ZNF292	6.02394	3.07712	3.32882	-1.00797
ZNF395	8.06093	2.94748	2.12051	1.599
ZNF654	4.28806	4.21532	3.49269	0.0729752
